# Supplementary material for: Prognostic significance of immune cells in non-small cell lung cancer: meta-analysis
Source: Oncotarget. 2018 May 15;9(37):24801–20. doi: 10.18632/oncotarget.24835 (PMC5973851; doi:10.18632/oncotarget.24835)
Supplement: Supplementary file 2 [file oncotarget-09-24801-s002.xlsx]

## Sheet: Supplementary Table 1
						Studies, according to ethnicity			Studies, according to histology
	Total Records from Searches	Total Studies Eligible	Quality Score (average)	Total Cases in Eligible Studies		East Asian	Non East Asian		Adeno-carcinoma	Squamous Cell Carcinoma	Mixed
Mast cells	64	10	4.9	1684		6	4		4	0	6
Dendritic cells	253	8	4.5	1449		4	4		1	0	7
Natural Killer cells	431	5	3.8	676		1	4		1	1	3
Macrophage cells	754	18	4.72222	2814		12	6		7 (a)	1	10
Neutrophil cells	246	0	NA	NA		NA	NA		NA	NA	NA
T cells, CD3+	88	12	4.4	2302		2	10		2	0	10
T cells, CD4+	339	11	5.09091	2305		5	6		2	1	8
T cells, CD8+	459	23	4.96	6766		9	14		3	2	18
T cells, regulatory	144	11	4.09091	1977		7	4		3	1	7
B cells	235	4	4.5	1231		1	3		1 (a)	0	3
CTLA-4+ cells	73	0	NA	NA		NA	NA		NA	NA	NA
PD-L1+ cells	205	38	4.91892	10034		30	8		15 (b)	3	20
Overall (d)	3291	96	4.7	21752		63	33		31 (e)	5	60
NA = not analyzable
(a) included one study with Large cell histology
(b) included one study with pleomorphic histology
(d) As some studies reported more than one immune cell type, studies not counted again for overall total
(e) included one study with large cell histology and one study with pleomorphic histology
