# Supplementary material for: Prognostic significance of immune cells in non-small cell lung cancer: meta-analysis
Source: Oncotarget. 2018 May 15;9(37):24801–20. doi: 10.18632/oncotarget.24835 (PMC5973851; doi:10.18632/oncotarget.24835)
Supplement: Supplementary file 3 [file oncotarget-09-24801-s003.xlsx]

## Sheet: Supplementary Table 2
Cell Type	Reference	PMID	First Author	Year	Country	N	Age	Age (years)	Sex (M/F)	follow up, median (range)	Stage (I/II/III/IV)	EGFR/KRAS/ ALK MT	Stage	Histology	Samples	Detection method	Antibody clone	Threshold for Positive Score	Localization	Outcome	Quality score
Mast cells	15	10568681	Tomita	1999	Japan	90	mean	63.2	59/31	NR (39-68)	29/12/41/8	NR	I-IV	ADC	sections	IHC	alcian blue, safranin O	20 cells/ MF	General	OS	3
Mast cells	16	10870050	Takanami	2000	Japan	180	mean	61	100/80	NR	99/26/55/0	NR	I-III	ADC	sections	IHC	AA1	Mean	General	OS	3
Mast cells	17	10885428	Imada	2000	Japan	85		NR	56/29	137 (65-210)	85/0/0/0	NR	I	Mixed	sections	IHC	AA1	Mean	Tumour	OS, RFS	6
Mast cells	18	11920479	Kojima	2002	Japan	132		<60: 43; >60: 89	89/43	137 (64-210)	199/0/0/0	NR	I	Mixed	sections	IHC	AA1	Mean	Tumour	OS	7
Mast cells	19	12827514	Nagata	2003	Japan	66		NR	40/26	155 (65-252)	58/4/4/0	NR	I-III	ADC	sections	IHC	AA1, CC1	Mean	General	OS, RFS	6
Mast cells	20	16116610	Kojima	2005	Japan	129	median	61	62/67	69.9	105/10/14/0	NR	I-III	ADC	sections	IHC	AA1	Mean	Stroma	OS	5
Mast cells	21	16219934	Welsh	2005	Ireland	162	mean	67.7	116/46	NR	79/44/35/4	NR	I-IV	Mixed	sections	IHC	AA1	Median	Tumour, Stroma	OS	5
Mast cells	22	20477813	Al-Shibli	2010	Norway	335	median	67	253/82	86 (48-216)	212/91/32/0	NR	I-III	Mixed	TMA	IHC	anti-C-Kit, 9.7	Present/ absent	Stroma	DSS	5
Mast cells	23	21840566	Sterlacci	2012	Austria	383	mean	62	280/103	over 60	219/67/79/18	NR	I-IV	Mixed	TMA	IHC	M7052	Median	Tumour	OS	4
Mast cells	24	23384671	Hald	2013	Norway	55	median	65	38/17	NR	7/20/28/0	NR	I-III	Mixed	TMA	IHC	anti-C Kit, 9.7	Present/ absent	Stroma	DSS	5
Dendritic cells	26	3902198	Furukawa	1985	Japan	40		NR	NR	over 60	40/0/0/0	NR	I	ADC	sections	IHC	Anti-S100	20/hpf	General	OS	4
Dendritic cells	27	12429638	Inoshima	2002	Japan	132	median	68	93/39	NR	67/23/33/9	NR	I-IV	Mixed	sections	IHC	Anti-S100	20 cells/HPF	Tumour	OS	4
Dendritic cells	28	19723145	Al-Shibli	2009	Norway	335		<65: 156; >65: 179	253/82	96 (10-179)	212/91/32/0	NR	I-IIIA	Mixed	TMA	IHC	NR	1% NC	Tumour, Stroma	DSS	5
Dendritic cells	29	20487543	Dai	2010	China	99	median	60	80/19	over 96	35/20/34/10	NR	I-IV	Mixed	sections	IHC	HB15a	Median	Tumour, Stroma	OS	4
Dendritic cells	30	20373055	Mu	2011	China	109		NR	NR	NR	36/35/38/0	NR	I-III	mixed	sections	IHC	NR	Median	General	OS	4
Dendritic cells	24	23384671	Hald	2013	Norway	55	median	65	38/17	NR	7/20/28/0	NR	I-III	Mixed	TMA	IHC	NR	1% NC	Tumour, Stroma	DSS	5
Dendritic cells	31	25238252	Alifano	2014	France	303	mean	62	244/59	NR	114/85/97/7	NR	I-IV	Mixed	sections	IHC	1010E1.01	Minimal P value	Tumour	OS	6
Dendritic cells	32	24366885	Goc	2014	France	376	mean	62	302/74	over 90	167/101/104/2	NR	I-IV	Mixed	sections	IHC	10100	1.964/mm2	General	OS	4
Natural Killer cells	34	11385371	Takanami	2001	Japan	150	mean	61	83/67	over 60	82/21/47/0	NR	I-III	ADC	sections	IHC	NR	Mean	Tumour	OS	3
Natural Killer cells	35	11750709	Villegas	2002	Spain	50	mean	67.2	49/1	over 24	41/6/3/0	NR	I-III	SCC	sections	IHC	NR	Median	Tumour	OS	4
Natural Killer cells	28	19723145	Al-Shibli	2009	Norway	335		<65: 156; >65: 179	253/82	96 (10-179)	212/91/32/0	NR	I-III	Mixed	TMA	IHC	NR	1%, 25% NC	Tumour, Stroma	DSS	6
Natural Killer cells	36	21708957	Platonova	2011	France	86	mean	62.5	51/35	NR	71/9/0/6	NR	I-III	Mixed	sections	IHC	anti-NKp46	Minimal P value	Invasive margin Tumour	OS, DFS	1
Natural Killer cells	24	23384671	Hald	2013	Norway	55	median	65	38/17	NR	7/20/28/0	NR	I-III	Mixed	TMA	IHC	NR	Present/ absent	Tumour, Stroma	DSS	5
Macrophages, Tumor-associated	38	10568678	Eerola	1999	Finland	38	range	39-78	33/5	24 (0.1-104)	26/1/11/0	NR	I-III	Large cell	Sections	IHC	PGM1	Median	Tumour	OS	5
Macrophages, Tumor-associated	39	10461061	Takanami	1999	Japan	113	mean	62	66/47	NR	56/5/41/11	NR	I-IV	ADC	sections	IHC	KP1	Stepwise	General	OS	3
Macrophages, Tumor-associated	40	12576442	Chen	2003	Taiwan	35	mean	60.3	2018-11-24	NR	14/4/17/0	NR	I-III	Mixed	sections	IHC	NR	Median	General	OS	4
Macrophages, Tumor-associated	20	16116610	Kojima	2005	Japan	129	median	61	62/67	69.9	105/10/14	NR	I-III	ADC	sections	IHC	PGM1	Mean	Stroma	OS	6
Macrophages, Tumor-associated	21	16219934	Welsh	2005	Ireland	162	mean	67.7	116/46	NR	79/44/35/4	NR	I-IV	Mixed	sections	IHC	PGM1	Median	Tumour, Stroma	OS	5
Macrophages, Tumor-associated	41	18283317	Kim	2008	Korea	144	mean	60.4	106/38	NR	79/15/38/2	29/ NR/ NR	I-IV	Mixed	TMA	IHC	M0876	Median	Tumour, Stroma	OS	5
Macrophages, Tumor-associated	28	19723145	Al-Shibli	2009	Norway	335		<65: 156; >65: 179	253/82	96 (10-179)	212/91/32/0	NR	I-IIIA	Mixed	TMA	IHC	NR	25% of NC	Tumour, Stroma	DSS	5
Macrophages, Tumor-associated	42	19118225	Ohri	2009	UK	40		NR	27/13	NR	26/8/5/1	NR	I-IV	Mixed	sections	IHC	PGM1	Median	Tumour, Stroma	OS	3
Macrophages, Tumor-associated	29	20487543	Dai	2010	China	99	median	60	80/19	over 96	35/20/34/10	NR	I-IV	Mixed	sections	IHC	KP1	Median	Tumour, Stroma	OS	5
Macrophages, Tumor-associated	43	20802348	Ohtaki	2010	Japan	170	median	63	85/85	120	95/75	NR	I-IIIA	ADC	sections	IHC	AE5	Median	Stroma	OS	6
Macrophages, Tumor-associated	44	20338029	Ma	2010	China	100		NR	81/19	over 96	35/20/35/10	NR	I-IV	Mixed	sections	IHC	KP1, LN3, 10D6	Median	Tumour, Stroma	OS	6
Macrophages, Tumor-associated	45	20676804	Zhang	2011	China	65	mean	51.5	38/27	NR	14/24/25/2	NR	I-IV	ADC	sections	IHC	NR	Median	General	OS	3
Macrophages, Tumor-associated	46	22086517	Zhang	2011	China	65	mean	51.5	38/27	NR	12/27/24/2	NR	I-IV	ADC	sections	IF	NR	Median	General	OS	3
Macrophages, Tumor-associated	47	23154550	Hirayama	2012	Japan	208		<70: 112; >70 96	188/20	68	104/104	NR	I-III	SCC	sections	IHC	A-E5	Median	Tumour, Stroma	OS, RFS	5
Macrophages, Tumor-associated	48	22302300	Ito	2012	Japan	304		<65: 157; > 65: 147	139/165	87 (5-181)	304/0/0/0	NR	I	ADC	sections	IHC	A-E5	Median	Stroma	RFS	5
Macrophages, Tumor-associated	49	23540719	Carus	2013	Denmark	335		<65: 135; > 65: 200	194/141	maximum 60	219/66/50/0	NR	I-III	Mixed	Sections	IHC	EDHu-1	Median	Stroma	OS	5
Macrophages, Tumor-associated	24	23384671	Hald	2013	Norway	55	median	65	38/17	NR	7/20/28/0	NR	I-III	Mixed	TMA	IHC	KP1	1%, 25% NC	Tumour, Stroma	DSS	5
Macrophages, Tumor-associated	50	24907005	Pei	2014	China	417		<60: 219;>60: 198	231/186	43 (2-120)	162/103/152/0	NR	I-III	Mixed	TMA	IHC	KP1	Infiltration (yes, no)	General	OS	6
T cells, CD3+	56	10672781	Johnson	2000	UK	95		NR	59/36	NR	54/17/20/0	NR	I-III	Mixed	sections	IHC	NR	10/HPF	Tumour	OS	3
T cells, CD3+	57	17099880	Petersen	2006	US	64	mean	67	34/30	minimum 30	64/0/0/0	NR	I	Mixed	sections	IHC	AZ452	Median	Tumour	RFS	4
T cells, CD3+	58	18802153	Dieu-Nosjean	2008	France	74	mean	64	60/14	minimum 48	62/12/0/0	NR	I-II	Mixed	sections	IHC	Dako	1.5 mean score/tumor IPF	General	OS	5
T cells, CD3+	22	20477813	Al-Shibli	2010	Norway	335	median	67	253/82	86 (48-216)	212/91/32/0	NR	I-III	Mixed	TMA	IHC	PS1	1%, 50% NC	Tumour, Stroma	DSS	5
T cells, CD3+	59	22300751	Kayser	2012	Germany	232	mean	63.5	167/65	44.5 (1-210)	91/59/77/3	NR	I-IV	Mixed	TMA	IHC	F7.2.38	Median	Tumour, Stroma	OS	3
T cells, CD3+	24	23384671	Hald	2013	Norway	55	median	65	38/17	NR	7/20/28/0	NR	I-III	Mixed	TMA	IHC	PS1	1%, 50% NC	Tumour, Stroma	DSS	5
T cells, CD3+	60	23269987	Suzuki	2013	US	478	median	68	176/302	NR	478/0/0/0	NR	I	ADC	TMA	IHC	Dako	50 cells/HPF	Tumour, Stroma	RFS	4
T cells, CD3+	61	25650315	Schalper	2015	US	202							I-IV	Mixed	TMA	QIF	E272	60% infiltrate	General	OS	4
T cells, CD3+	61	25650315	Schalper	2015	Greece	350							I-IV	Mixed	TMA	QIF	E272	60% infiltrate	General	OS	4
T cells, CD3+	62	25563322	Tian	2015	China	129		<60: 50; >60:79	91/38	36 (6-109)	48/29/52/0	NR	I-III	Mixed	sections	IHC	Zhongshan Goldenbridge Biotechnology	IHC score 5	General	OS	6
T cells, CD3+	63	25725111	Djenidi	2015	France	93	median	66.1	30/63	75	93/0/0/0	NR	I	Mixed	sections	IHC	Ozyme	Continuous	General, Tumour, Stroma	OS, DFS	3
T cells, CD3+	64	25301404	Hernandez-Prieto	2015	Spain	84	mean	66.5	72/12	45.3	60/24/0/0	1/11/ NR	I-II	Mixed	TMA	IHC	Dako	10 cells/mm2	Tumour	RFS	5
T cells, CD3+	52	26787825	Kurebayashi	2016	Japan	111		<65: 57; >65:54	57/54	85 (3-108)	93/18	NR	I-III	ADC	Sections	IHC	PS1	150 cells/ HPF	Tumour	DFS	6
T cells, CD4+	65	14611679	Wakabayashi	2003	Japan	144		NR	97/47	over 36	88/56	NR	I-IIIA	Mixed	sections	IHC	1F6	Median	Stroma	OS	6
T cells, CD4+	66	16421594	Hiraoka	2006	Japan	109	mean	63	71/38	over 60	67/42	NR	I-III	Mixed	sections	IHC	1F6	Mean	Stroma	OS	6
T cells, CD4+	67	16596224	Yoshida	2006	Japan	157	median	67	86/39	652 days (21.4months)	71/26/25/2	NR	I-IV	Mixed	sections	IHC	Anti-CD4 IgG1	Median	Tumour	OS	5
T cells, CD4+	68	18698040	Al-Shibli	2008	Norway	335		<65: 156; >65:179	253/82	96 (10-179)	212/91/32/0	NR	I-IIIA	Mixed	TMA	IHC	1F6	5% NC	Tumour	DSS	6
T cells, CD4+	69	20549821	Donnem	2010	Norway	335		<65: 156; >65:179	253/82	86 (48-216)	212/91/32/0	NR	I-IIIA	Mixed	TMA	IHC	1F6	25% NC	Stroma	DSS	6
T cells, CD4+	23	21840566	Sterlacci	2012	Austria	383	mean	62	280/103	over 60	219/67/79/18	NR	I-IV	Mixed	TMA	IHC	104R-18	Median	Tumour	OS	4
T cells, CD4+	24	23384671	Hald	2013	Norway	55	median	65	38/17	NR	7/20/28/0	NR	I-III	Mixed	TMA	IHC	1F6	5%, 25% NC	Tumour, Stroma	DSS	5
T cells, CD4+	60	23269987	Suzuki	2013	US	478	median	68	176/302	NR	478/0/0/0	NR	I	ADC	TMA	IHC	R&D Systems	50 cells/HPF	Tumour, Stroma	RFS	4
T cells, CD4+	64	25301404	Hernandez-Prieto	2015	Spain	84	mean	66.5	72/12	45.3	60/24/0/0	1/11/ NR	I-II	Mixed	TMA	IHC	Dako	10 cells/mm2	Tumour	RFS	5
T cells, CD4+	70	26901614	Yang	2016	Taiwan	105		<65:28; >65:77	89/16	79 (56.66-101.34)	105/0/0/0	18/1/0	I	SCC	sections	IHC	SP35	20% of NC	Stroma	OS, DFS	5
T cells, CD4+	71	27799141	Ohue	2016	Japan	120	mean	64.1	61/59	NR	62/58	NR	I-III	ADC	TMA	IHC	EPR6855	Staining score 2	Tumour	OS	4
T cells, CD8+	66	16421594	Hiraoka	2006	Japan	109	mean	63	71/38	over 60	67/42	NR	I-III	Mixed	sections	IHC	144B	Mean	Stroma	OS	6
T cells, CD8+	67	16596224	Yoshida	2006	Japan	70	median	67	86/39	652 days (21.4months)	71/26/25/2	NR	I-IV	Mixed	sections	IHC	Anti-CD8 IgG1κ	Mean	Tumour	OS	5
T cells, CD8+	68	18698040	Al-Shibli	2008	Norway	335		<65: 156; >65:179	253/82	96 (10-179)	212/91/32/0	NR	I-IIIA	Mixed	TMA	IHC	1A5	5% NC	Tumour	DSS	6
T cells, CD8+	72	19161739	Ruffini	2009	Italy	1290	mean	64	1084/206	NR	714/265/214/0	NR	I-IIIA	Mixed	sections	IHC	Dako	20% cells	Tumour	OS	5
T cells, CD8+	29	20487543	Dai	2010	China	99	median	60	80/19	over 96	35/20/34/10	NR	I-IV	Mixed	sections	IHC	SP16	Median	Tumour, Stroma	OS	5
T cells, CD8+	69	20549821	Donnem	2010	Norway	335		<65: 156; >65:179	253/82	86 (48-216)	212/91/32/0	NR	I-IIIA	Mixed	TMA	IHC	1A5	50% NC	Stroma	DSS	6
T cells, CD8+	73	20089329	Miotto	2010	Italy	64	NR	68	62/2	49.5	37/27	NR	I-IV	Mixed	sections	IHC	M7103	Median	Stroma	OS	5
T cells, CD8+	23	21840566	Sterlacci	2012	Austria	383	mean	62	280/103	over 60	219/67/79/18	NR	I-IV	Mixed	TMA	IHC	M7103	Median	Tumour	OS	4
T cells, CD8+	24	23384671	Hald	2013	Norway	55	median	65	38/17	NR	7/20/28	NR	I-III	Mixed	TMA	IHC	1A5	5%, 50% NC	Tumour, Stroma	DSS	5
T cells, CD8+	60	23269987	Suzuki	2013	US	478	median	68	176/302	NR	478/0/0/0	NR	I	ADC	TMA	IHC	R&D Systems	50 cells/HPF	Tumour, Stroma	RFS	4
T cells, CD8+	31	25238252	Alifano	2014	France	303	mean	62	244/59	NR	114/85/97/7	NR	I-IV	Mixed	sections	IHC	SP16	Minimal P value	Tumour	OS	6
T cells, CD8+	32	24366885	Goc	2014	France	376	mean	62	302/74	over 90	167/101/104/2	NR	I-IV	Mixed	sections	IHC	SP16	383 cells/mm2	Tumour, Stroma	OS	4
T cells, CD8+	61	25650315	Schalper	2015	USA	202							I-IV	Mixed	TMA	QIF	C8/144B	60% infiltrate	General	OS	4
T cells, CD8+	61	25650315	Schalper	2015	Greece	350							I-IV	Mixed	TMA	QIF	C8/144B	60% infiltrate	General	OS	4
T cells, CD8+	62	25563322	Tian	2015	China	129		<60: 50; >60:79	91/38	36 (6-109)	48/29/52/0	NR	I-III	Mixed	sections	IHC	Zhongshan Goldenbridge Biotechnology	H score 5	General	OS	6
T cells, CD8+	74	25680376	Donnem	2015	Norway	797	median	65.2	510/287	65.5	407/275/115/9	NR	I-IIIA	Mixed	TMA	IHC	C8/144, SP57, C8/144B	Density 50%	Stroma	OS, DFS, DSS	6
T cells, CD8+	75	25662388	Kim	2015	Korea	331		<60: 60; >60: 271	317/14	NR	131/118/79/0	7/ NR/ NR	I-III	SCC	TMA	IHC	SP16	Median	Tumour	OS, DFS	4
T cells, CD8+	63	25725111	Djenidi	2015	France	93	median	66.1	30/63	75	93/0/0/0	NR	I	Mixed	sections	IHC	Ozyme	Continuous	General, Tumour, Stroma	OS, DFS	3
T cells, CD8+	64	25301404	Hernandez-Prieto	2015	Spain	84	mean	66.5	72/12	45.3	60/24/0/0	1/11/ NR	I-II	Mixed	TMA	IHC	Dako	10 cells/mm2	Tumour	RFS	5
T cells, CD8+	76	27104612	Ameratunga	2016	Australia	420	median	67.2	365/162	117	NR	27/100/ NR	I-III	Mixed	TMA	IHC	C8/144B	Density 25%	Tumour	OS, DFS	6
T cells, CD8+	71	27799141	Ohue	2016	Japan	120	mean	64.1	61/59	NR	62/58	NR	I-III	ADC	TMA	IHC	C8/144B	Staining score 2	Tumour	OS	4
T cells, CD8+	77	27602763	Teng	2016	China	126		<60: 61; >60:65	85/41	80	126/0/0/0	NR	I	Mixed	sections	IHC	ZM-0417	Median	General	OS, PFS	6
T cells, CD8+	70	26901614	Yang	2016	Taiwan	105		<65:28; >65:77	89/16	79 (56.66-101.34)	105/0/0/0	18/1/0	I	SCC	sections	IHC	2A11G9	20% of NC	Stroma	OS, DFS	5
T cells, CD8+	78	28403077	Ye	2017	China	112		<50: 12; >50: 100	61/51	NR	22/66/24/0	NR	I-IV	ADC	sections	IHC	Abcam	IFS 6	General	OS	4
T cells, regulatory	80	20234320	Shimizu	2010	Japan	100		NR	60/40	over 24	68/14/18/0	NR	I-III	Mixed	sections	IHC	22510	Median	Tumour	RFS	4
T cells, regulatory	81	21617226	Dimitrakoulos	2011	Greece	44	median	64	40/4	NR	13/14/13/0	NR	I-III	Mixed	sections	IHC	236A ⁄ E7	Quartiles	General	OS, RFS	4
T cells, regulatory	59	22300751	Kayser	2012	Germany	232	mean	63.5	167/65	44.5 (1-210)	91/59/77/3	NR	I-IV	Mixed	TMA	IHC	4C9	Median	Tumour, Stroma	OS	3
T cells, regulatory	82	21719142	Tao	2012	Japan	87		NR	56/31	NR	NR	NR	I-III	Mixed	sections	IHC	236A/E7	Tertiles	Stroma	OS, RFS	4
T cells, regulatory	23	21840566	Sterlacci	2012	Austria	383	mean	62	280/103	over 60	219/67/79/18	NR	I-IV	Mixed	TMA	IHC	ab22510	Median	Tumour	OS	4
T cells, regulatory	83	23098499	Zhang	2012	China	102	mean	65	66/36	30.2	42/27/33/0	NR	I-III	Mixed	sections	IHC	not specified	Absence/ presence	General	OS	3
T cells, regulatory	84	23305175	Kinoshita	2013	Japan	200		<65: 106; >65:94	88/112	73 (3-87)	200/0/0/0	NR	I	ADC	sections	IHC	236A ⁄ E7	Mean	Stroma	OS, RFS	4
T cells, regulatory	60	23269987	Suzuki	2013	USA	478	median	68	176/302	NR	478/0/0/0	NR	I	ADC	TMA	IHC	Abcam	20 cells/HPF	Tumour, Stroma	RFS	4
T cells, regulatory	85	27602763	Teng	2016	China	126		<60: 61; >60:65	85/41	80	126/0/0/0	NR	I	Mixed	sections	IHC	ZM-0417	Median	General	OS, PFS	6
T cells, regulatory	70	26901614	Yang	2016	Taiwan	105		<65:28; >65:77	89/16	79 (56.66-101.34)	105/0/0/0	18/1/0	I	SCC	sections	IHC	2A11G9	20% of NC	Stroma	OS, DFS	5
T cells, regulatory	71	27799141	Ohue	2016	Japan	120	mean	64.1	61/59	NR	62/58	NR	I-III	ADC	TMA	IHC	236A/E7	Staining score 2	Tumour	OS	4
B cells	38	10568678	Eerola	1999	Finland	38	range	39-78	33/5	24 (0.1-104)	26/1/11/0	NR	I-III	Large cell	Sections	IHC	L26	Median	Tumour	OS	5
B cells	86	23465276	Fujimoto	2013	Japan	294	range	23-94	174/120	1748 days (57.4 months)	215/37/31/11	102/23/ NR	I	Mixed	TMA	IHC	MCA2098P	20 cells/ HPF	Stroma	OS, DFS	5
B cells	87	23370224	Lohr	2013	Germany	347	median	67	193/162	58.7	238/56/51/10	NR	I-IV	Mixed	TMA	IHC	L26	Staining score 2	Stroma	OS	4
B cells	61	25650315	Schalper	2015	USA	202		<70: 129; >70: 73	96/106	NR	126/59		I-IV	Mixed	TMA	QIF	L26	60% infiltrate	Tumour	OS	4
B cells	61	25650315	Schalper	2015	Greece	350		<70: 268; >70: 82	308/42	NR	202/141		I-IV	Mixed	TMA	QIF	L26	60% infiltrate	Tumour	OS	4
PD-L1	93	15297412	Konishi	2004	Japan	50	mean	66.4	35/17	NR	35/11/5/1	NR	I-IV	Mixed	Sections	IHC	M1H1	Median	Tumour	OS	4
PD-L1	30	20373055	Mu	2011	China	109		NR	NR	NR	36/35/38/0	NR	I, II, III	Mixed	Sections	IHC	NR	Median H score	Tumour	OS	3
PD-L1	94	23389362	Chen	2012	China	120		<65: 72; >65:48	90/30	27 +/-20	11/33/76/0	NR	I-III	Mixed	Sections	IHC	236A/E7	IRS 3	Tumour	OS	5
PD-L1	95	25009014	Azuma	2014	Japan	164	median	66	91/73	NR	67/46/51/0	57/ NR/ NR	I-III	Mixed	Sections	IHC	NR	H score 30	Tumour, IC	OS	5
PD-L1	96	24217091	Velcheti	2014	US	153		<70: 95; >70:55	81/71	NR	74/22/35/11		I-IV	Mixed	TMA	QIF	5H1	AQUA score	Tumour, Stroma	OS	3
PD-L1	96	24217091	Velcheti	2014	Greece	291		<70: 232; >70: 70	265/38	NR	95/80/94/33	NR	I-IV	Mixed	TMA	QIF	5H1	AQUA score	Tumour, Stroma	OS	3
PD-L1	97	24548766	Yang	2014	Taiwan	163		<70: 132; >70:31	54/109	71	163/0/0/0	97/8/3	I	ADC	sections	IHC	Proteintech	5% TC	Tumour	OS, RFS	6
PD-L1	98	24748806	Zhang	2014	China	143	mean	58.6	59/84	NR	66/77	76/7/9	I-III	ADC	sections	IHC	SAB2900365	Median QS	Tumour, IC	OS, RFS	5
PD-L1	75	25662388	Kim	2015	Korea	331		<60: 60; >60: 271	317/14	NR	131/118/79/0	7/ NR/ NR	I-III	SCC	TMA	IHC	E1L3N	Median	Tumour	OS, DFS	4
PD-L1	99	26183759	Koh	2015	Korea	497		<60: 208; >60: 289	86/118	NR	342/46/109/0	328/25/23	I-III	ADC	TMA	IHC	E1L3N	10% TC	Tumour	RFS	4
PD-L1	100	26329973	Kim	2015	Korea	41	median	65	33/8	NR	12/15/12/2	5/ NR/ NR	I-IV	Pleomorphic	TMA	IHC	E1L3N	10% TC	Tumour	DFS	2
PD-L1	101	26024796	Cooper	2015	Australia	678		NR	477/201	NR	339/339	33/81/3	I-III	Mixed	TMA	IHC	22C3	50% TC	Tumour	OS	5
PD-L1	102	26313362	Schmidt	2015	Germany	321	median	66	251/71	NR	187/83/51/0	6/ NR/ NR	I-III	Mixed	TMA	IHC	E1L3N	5% TC	Tumour	OS	5
PD-L1	70	26901614	Yang	2016	Taiwan	105		<65:28; >65:77	89/16	79 (56.66-101.34)	105/0/0/0	18/1/0	I	SCC	Sections	IHC	Proteintech	5% TC	Stroma	OS, DFS	5
PD-L1	105	27784882	Ma	2016	China	209	median	58	158/51	NR	64/145	NR	I-III	Mixed	Section	IHC	Abcam	25% TC	Tumour	OS, DFS	5
PD-L1	106	27511990	Inamura	2016	Japan	268		<60:96; >60:172	142/126	90	150/28/78/12	93/21/10	I-IV	ADC	Section	IHC	E1L3N	5% TC	Tumour	OS	5
PD-L1	107	27103510	Sun	2016	Korea	1070	median	63	718/352	4.3 years (51.6 months)	520/284/201/65	NR	I-IV	Mixed	TMA	IHC	E1L3N	1% TC	Tumour	OS, DFS	5
PD-L1	76	27104612	Ameratunga	2016	Australia	420	median	67.2	365/162	117	NR	27/100/ NR	I-III	Mixed	TMA	IHC	E1L3N	≥5% TC	Tumour	OS, DFS	6
PD-L1	108	27446371	Chen	2016	China	48	mean	59.3	33/15	NR	17/17/14/0	NR	I-III	Mixed	Section	IHC	ab58810	Absence/ presence	Tumour	OS	4
PD-L1	109	27568346	Huynh	2016	USA	261	median	69	90/171	NR	201/34/22/4	54/108/4	I-IV	ADC	TMA	IHC	E1L3N	5% TC	Tumour	OS, RFS	5
PD-L1	110	27050074	Inoue	2016	Japan	654	median	68	445/209	3.1 years (37.2 months)	416/113/125/0	132/NR/10	I-III	Mixed	TMA	IHC	E1L3N	H score 5	Tumour	OS	6
PD-L1	111	26954523	Ji	2016	China	100		<60: 45; >60:55	51/49	NR	42/27/31/0	60/10/ NR	I-III	ADC	Section	IHC	ab174838	5%TC	Tumour	OS	5
PD-L1	71	27799141	Ohue	2016	Japan	120	mean	64.1	61/59	NR	62/58	NR	I-III	ADC	TMA	IHC	SP142	H score	Tumour	OS	4
PD-L1	112	27393509	Shimoji	2016	Japan	220	median	65	126/94	NR	143/77	NR	I-IV	Mixed	TMA	IHC	E1L3N	H score 5	Tumour	OS	5
PD-L1	113	27342566	Song	2016	China	385	median	59	198/187	54 (6.5-65)	121/79/185/0	205/16/18	I-III	ADC	Section	IHC	66248-1-Ig1-Ig	5% TC	Tumour	OS, DFS	6
PD-L1	114	27346415	Takada	2016	Japan	417	median	69	205/212	NR	305/63/49/0	112/ NR/NR	I-III	ADC	Section	IHC	SP142	1% TC	Tumour	OS, RFS, DFS	5
PD-L1	77	27602763	Teng	2016	China	126		<60: 61; >60:65	85/41	80	126/0/0/0	NR	I	Mixed	Section	IHC	M4424	5% TC	Tumour	OS, DFS	6
PD-L1	103	28137741	Tsao	2017	Canada	496		NR	NR	NR	NR	NR	I-IV	Mixed	Section	IHC	E1L3N	1%, 25%, 50% TC	Tumour, IC	OS, DFS	7
PD-L1	115	28275222	He	2017	Poland	139	median	64	109/30	NR	58/35/39/7	NR	I-IV	Mixed	TMA	IHC	22C3, 28-8	50% TC	Tumour	OS, RFS	5
PD-L1	116	28711324	Hirai	2017	Japan	94		NR	53/41	61.2	94/0/0/0	32/ NR/ NR	I	ADC	Section	IHC	E1L3N	1% TC	Tumour	OS	7
PD-L1	117	28222447	Igawa	2017	Japan	229	median	65	148/81	84 (3-129)	130/49/50/0	NR	I-III	Mixed	Section	IHC	SP263	H score	Tumour	OS	6
PD-L1	118	28341875	Okita	2017	Japan	91	mean	67.8	59/32	48.2 (1-89)	35/56	NR	I-III	Mixed	Section	IHC	SP142	H score	Tumour	OS, RFS	5
PD-L1	104	27976463	Mori	2017	Japan	296		<70: 182; >70: 114	148/148	31	NR	136/ NR/ NR	I-IV	ADC	Section	IHC	EPR1611	PD-L1 score 50	Tumour	OS, DFS	6
PD-L1	119	28318951	Takada	2017	Japan	499	median	69	276/223	NR	354/82/63/0	112/ NR/ NR	I-III	Mixed	Section	IHC	SP142	1% TC	Tumour	OS, DFS	5
PD-L1	120	28347537	Toyokawa	2017	Japan	292	median	69	141/151	NR	292/0/0/0	85/ NR/ NR	I	ADC	Section	IHC	SP142	5% TC	Tumour	OS, RFS	4
PD-L1	121	27815126	Uruga	2017	USA	109	mean	66	48/61	NR	Supplementary Table 1 ).	NR	II-III	ADC	Section	IHC	E1L3N	0.01	Tumour	OS, RFS	5
PD-L1	122	28145884	Wu	2017	China	133	median	58.94	53/80	22.6	65/16/42/10	NR	I-IV	ADC	TMA	IHC	SP263	0.25	Tumour	OS, RFS	5
PD-L1	123	28881674	Zhang	2017	China	84	median	63	65/19	27.8	30/33/21/0	NR	I-III	SCC	Section	IHC	42975	0.05	Tumour	OS, DFS	5
PD-L1	124	28938570	Zhou	2017	China	108	median	55	64/44	48.4	39/26/36/6	NR	I-IV	Mixed	Section	IHC	E1L3N	H score 1	Tumour	OS	4
